# Supplementary material for: Effect of Dietary Curcumin Supplementation on Duck Growth Performance, Antioxidant Capacity and Breast Meat Quality
Source: Foods. 2021 Dec 3;10(12):2981. doi: 10.3390/foods10122981 (PMC8701154; doi:10.3390/foods10122981)
Supplement: Supplementary file 1 [file foods-10-02981-s001.zip]

Archive with 1 entries (1 files):
- foods-1448064-supplementary.pdf
